# Supplementary material for: Clofibrate inhibits the umami-savory taste of glutamate
Source: PLoS One. 2017 Mar 1;12(3):e0172534. doi: 10.1371/journal.pone.0172534 (PMC5332072; doi:10.1371/journal.pone.0172534)
Supplement: S1 File — (XLSX) [file pone.0172534.s001.xlsx]

## Sheet: Figure 1 Data
		Raw data					Log transformed data			Geometric means for Figure 1
Subject ID	[Clofibrate] (mM)	Perceived Umami Intensity			Subject ID	[Clofibrate] (mM)	Perceived Umami Intensity			[Clofibrate] (mM)	Geometric mean	Positive error	Negative error
MSG001	0	10.6667			MSG001	0	1.02803			0	16.1204	2.78448	2.37436
MSG001	1	12.6667			MSG001	1	1.10266			1	14.4951	2.0287	1.77963
MSG001	4	6.66667			MSG001	4	0.823909			4	10.5875	2.63426	2.10942
MSG001	8	2			MSG001	8	0.30103			8	6.41997	2.85372	1.97557
MSG001	16	1.36667			MSG001	16	0.135663			16	5.7356	2.19885	1.58949
MSG002	0	15.6667			MSG002	0	1.19498
MSG002	1	10.3333			MSG002	1	1.01424
MSG002	4	6			MSG002	4	0.778151
MSG002	8	0.7			MSG002	8	-0.154902
MSG002	16	2.4			MSG002	16	0.380211
MSG003	0	33			MSG003	0	1.51851
MSG003	1	21			MSG003	1	1.32222
MSG003	4	15.3333			MSG003	4	1.18564
MSG003	8	4.36667			MSG003	8	0.64015
MSG003	16	3			MSG003	16	0.477121
MSG004	0	8.33333			MSG004	0	0.920819
MSG004	1	10.6667			MSG004	1	1.02803
MSG004	4	5.33333			MSG004	4	0.726999
MSG004	8	4.33333			MSG004	8	0.636822
MSG004	16	2.33333			MSG004	16	0.367977
MSG005	0	12.6667			MSG005	0	1.10266
MSG005	1	13.6667			MSG005	1	1.13566
MSG005	4	10.6667			MSG005	4	1.02803
MSG005	8	7.36667			MSG005	8	0.867271
MSG005	16	4.03333			MSG005	16	0.605664
MSG006	0	31.3333			MSG006	0	1.49601
MSG006	1	25.6667			MSG006	1	1.40937
MSG006	4	30			MSG006	4	1.47712
MSG006	8	32			MSG006	8	1.50515
MSG006	16	19.6667			MSG006	16	1.29373
MSG007	0	11.3333			MSG007	0	1.05436
MSG007	1	10.6667			MSG007	1	1.02803
MSG007	4	6.33333			MSG007	4	0.801632
MSG007	8	11.3333			MSG007	8	1.05436
MSG007	16	6.66667			MSG007	16	0.823909
MSG008	0	27			MSG008	0	1.43136
MSG008	1	25.3333			MSG008	1	1.40369
MSG008	4	26.6667			MSG008	4	1.42597
MSG008	8	18.3333			MSG008	8	1.26324
MSG008	16	20			MSG008	16	1.30103
MSG009	0	16.3333			MSG009	0	1.21307
MSG009	1	17			MSG009	1	1.23045
MSG009	4	17.6667			MSG009	4	1.24715
MSG009	8	8.33333			MSG009	8	0.920819
MSG009	16	11.3333			MSG009	16	1.05436
MSG010	0	13			MSG010	0	1.11394
MSG010	1	8.66667			MSG010	1	0.937852
MSG010	4	5.66667			MSG010	4	0.753328
MSG010	8	11			MSG010	8	1.04139
MSG010	16	14			MSG010	16	1.14613

## Sheet: Figure 2 Data
	Raw Data						Log transformed data									Geometric means for Figure 2
	Subject ID	Condition	[MPG] (mM)	Perceived Umami Intensity			Subject ID	Condition	[MPG] (mM)	Perceived Umami Intensity						Condition	MPG (mM)	Perceived umami intensity	Positive error	Negative error
	MPG001	MPG NEAT	3.16	2.66667			MPG001	MPG NEAT	3.16	0.425969						MPG NEAT	3.16	1.67126	0.995777	0.623989
	MPG001	MPG NEAT	5.62	4.16667			MPG001	MPG NEAT	5.62	0.619789						MPG NEAT	5.62	3.05412	1.3914	0.955908
	MPG001	MPG NEAT	10	2.66667			MPG001	MPG NEAT	10	0.425969						MPG NEAT	10	2.87261	1.48992	0.981072
	MPG001	MPG NEAT	17.8	7			MPG001	MPG NEAT	17.8	0.845098						MPG NEAT	17.8	4.53701	1.52759	1.14281
	MPG001	MPG NEAT	31.6	6			MPG001	MPG NEAT	31.6	0.778151						MPG NEAT	31.6	5.74027	1.83563	1.39086
	MPG001	MPG NEAT	56.2	9.83333			MPG001	MPG NEAT	56.2	0.992701						MPG NEAT	56.2	7.81249	2.32278	1.79045
	MPG001	MPG NEAT	100	10.8333			MPG001	MPG NEAT	100	1.03476						MPG NEAT	100	9.79558	2.79641	2.17539
	MPG001	MPG NEAT	177.8	17.5			MPG001	MPG NEAT	177.8	1.24304						MPG NEAT	177.8	12.3815	3.73036	2.86667
	MPG001	MPG NEAT	316.2	22.8333			MPG001	MPG NEAT	316.2	1.35857						MPG NEAT	316.2	16.8599	5.55592	4.17885
	MPG001	MPG+IMP	3.16	4.5			MPG001	MPG+IMP	3.16	0.653213						MPG+IMP	3.16	6.38004	1.68608	1.33363
	MPG001	MPG+IMP	5.62	3.25			MPG001	MPG+IMP	5.62	0.511883						MPG+IMP	5.62	5.32284	1.37089	1.09013
	MPG001	MPG+IMP	10	7.25			MPG001	MPG+IMP	10	0.860338						MPG+IMP	10	6.14544	1.73224	1.35134
	MPG001	MPG+IMP	17.8	5			MPG001	MPG+IMP	17.8	0.69897						MPG+IMP	17.8	6.7755	1.77588	1.40708
	MPG001	MPG+IMP	31.6	6.75			MPG001	MPG+IMP	31.6	0.829304						MPG+IMP	31.6	7.71717	2.1145	1.65973
	MPG001	MPG+IMP	56.2	7.75			MPG001	MPG+IMP	56.2	0.889302						MPG+IMP	56.2	8.86837	2.43952	1.91323
	MPG001	MPG+IMP	100	12			MPG001	MPG+IMP	100	1.07918						MPG+IMP	100	10.3628	3.0287	2.34371
	MPG001	MPG+IMP	177.8	19.75			MPG001	MPG+IMP	177.8	1.29557						MPG+IMP	177.8	14.6432	4.6206	3.51231
	MPG001	MPG+IMP	316.2	13.75			MPG001	MPG+IMP	316.2	1.1383						MPG+IMP	316.2	15.6171	5.27624	3.94382
	MPG001	MPG + CF + IMP	3.16	3.25			MPG001	MPG + CF + IMP	3.16	0.511883						MPG + CF + IMP	3.16	5.43778	1.35866	1.08705
	MPG001	MPG + CF + IMP	5.62	3.5			MPG001	MPG + CF + IMP	5.62	0.544068						MPG + CF + IMP	5.62	5.99605	1.68986	1.31832
	MPG001	MPG + CF + IMP	10	2.75			MPG001	MPG + CF + IMP	10	0.439333						MPG + CF + IMP	10	6.03554	2.50471	1.77012
	MPG001	MPG + CF + IMP	17.8	5			MPG001	MPG + CF + IMP	17.8	0.69897						MPG + CF + IMP	17.8	6.32411	1.70078	1.34032
	MPG001	MPG + CF + IMP	31.6	5.25			MPG001	MPG + CF + IMP	31.6	0.720159						MPG + CF + IMP	31.6	6.99279	2.1958	1.67107
	MPG001	MPG + CF + IMP	56.2	6.25			MPG001	MPG + CF + IMP	56.2	0.79588						MPG + CF + IMP	56.2	8.70283	2.6471	2.02973
	MPG001	MPG + CF + IMP	100	13.75			MPG001	MPG + CF + IMP	100	1.1383						MPG + CF + IMP	100	9.98066	3.64776	2.6714
	MPG001	MPG + CF + IMP	177.8	15.75			MPG001	MPG + CF + IMP	177.8	1.19728						MPG + CF + IMP	177.8	14.6287	5.1184	3.79172
	MPG001	MPG + CF + IMP	316.2	18.25			MPG001	MPG + CF + IMP	316.2	1.26126						MPG + CF + IMP	316.2	18.626	6.91867	5.04478
	MPG001	MPG+GMP	3.16	7			MPG001	MPG+GMP	3.16	0.845098						MPG+GMP	3.16	8.96302	2.26909	1.81069
	MPG001	MPG+GMP	5.62	7.66667			MPG001	MPG+GMP	5.62	0.884607						MPG+GMP	5.62	8.67957	2.31821	1.82956
	MPG001	MPG+GMP	10	7			MPG001	MPG+GMP	10	0.845098						MPG+GMP	10	9.14927	2.51607	1.97338
	MPG001	MPG+GMP	17.8	8.5			MPG001	MPG+GMP	17.8	0.929419						MPG+GMP	17.8	7.7045	2.12813	1.66752
	MPG001	MPG+GMP	31.6	8.16667			MPG001	MPG+GMP	31.6	0.912045						MPG+GMP	31.6	10.4391	2.89319	2.26535
	MPG001	MPG+GMP	56.2	10.8333			MPG001	MPG+GMP	56.2	1.03476						MPG+GMP	56.2	10.4053	2.73047	2.1629
	MPG001	MPG+GMP	100	11.8333			MPG001	MPG+GMP	100	1.07311						MPG+GMP	100	8.49307	2.13172	1.70402
	MPG001	MPG+GMP	177.8	13.8333			MPG001	MPG+GMP	177.8	1.14093						MPG+GMP	177.8	11.3056	3.09538	2.43005
	MPG001	MPG+GMP	316.2	15			MPG001	MPG+GMP	316.2	1.17609						MPG+GMP	316.2	14.1887	4.43092	3.37649
	MPG001	MPG + CF + GMP	3.16	5.25			MPG001	MPG + CF + GMP	3.16	0.720159						MPG + CF + GMP	3.16	5.7652	1.42713	1.14395
	MPG001	MPG + CF + GMP	5.62	5			MPG001	MPG + CF + GMP	5.62	0.69897						MPG + CF + GMP	5.62	6.6181	1.92783	1.49294
	MPG001	MPG + CF + GMP	10	6.25			MPG001	MPG + CF + GMP	10	0.79588						MPG + CF + GMP	10	6.74754	1.85075	1.45238
	MPG001	MPG + CF + GMP	17.8	4			MPG001	MPG + CF + GMP	17.8	0.60206						MPG + CF + GMP	17.8	6.66512	1.71942	1.36682
	MPG001	MPG + CF + GMP	31.6	4.5			MPG001	MPG + CF + GMP	31.6	0.653213						MPG + CF + GMP	31.6	6.35947	1.66853	1.32175
	MPG001	MPG + CF + GMP	56.2	4			MPG001	MPG + CF + GMP	56.2	0.60206						MPG + CF + GMP	56.2	7.36762	2.26009	1.72954
	MPG001	MPG + CF + GMP	100	9			MPG001	MPG + CF + GMP	100	0.954243						MPG + CF + GMP	100	8.50378	2.33929	1.83461
	MPG001	MPG + CF + GMP	177.8	13.5			MPG001	MPG + CF + GMP	177.8	1.13033						MPG + CF + GMP	177.8	9.98412	2.94317	2.27309
	MPG001	MPG + CF + GMP	316.2	15.5			MPG001	MPG + CF + GMP	316.2	1.19033						MPG + CF + GMP	316.2	15.5894	5.40002	4.01074
	MPG002	MPG NEAT	3.16	0.166667			MPG002	MPG NEAT	3.16	-0.778151
	MPG002	MPG NEAT	5.62	0.333333			MPG002	MPG NEAT	5.62	-0.477121
	MPG002	MPG NEAT	10	0.1			MPG002	MPG NEAT	10	-1
	MPG002	MPG NEAT	17.8	0.666667			MPG002	MPG NEAT	17.8	-0.176091
	MPG002	MPG NEAT	31.6	1.33333			MPG002	MPG NEAT	31.6	0.124939
	MPG002	MPG NEAT	56.2	3.5			MPG002	MPG NEAT	56.2	0.544068
	MPG002	MPG NEAT	100	6.5			MPG002	MPG NEAT	100	0.812913
	MPG002	MPG NEAT	177.8	8.66667			MPG002	MPG NEAT	177.8	0.937852
	MPG002	MPG NEAT	316.2	11.5			MPG002	MPG NEAT	316.2	1.0607
	MPG002	MPG+IMP	3.16	4.5			MPG002	MPG+IMP	3.16	0.653213
	MPG002	MPG+IMP	5.62	4			MPG002	MPG+IMP	5.62	0.60206
	MPG002	MPG+IMP	10	4.83333			MPG002	MPG+IMP	10	0.684247
	MPG002	MPG+IMP	17.8	4.66667			MPG002	MPG+IMP	17.8	0.669007
	MPG002	MPG+IMP	31.6	6.5			MPG002	MPG+IMP	31.6	0.812913
	MPG002	MPG+IMP	56.2	5.66667			MPG002	MPG+IMP	56.2	0.753328
	MPG002	MPG+IMP	100	8.83333			MPG002	MPG+IMP	100	0.946125
	MPG002	MPG+IMP	177.8	9.66667			MPG002	MPG+IMP	177.8	0.985277
	MPG002	MPG+IMP	316.2	7.66667			MPG002	MPG+IMP	316.2	0.884607
	MPG002	MPG + CF + IMP	3.16	4			MPG002	MPG + CF + IMP	3.16	0.60206
	MPG002	MPG + CF + IMP	5.62	3.66667			MPG002	MPG + CF + IMP	5.62	0.564271
	MPG002	MPG + CF + IMP	10	4.83333			MPG002	MPG + CF + IMP	10	0.684247
	MPG002	MPG + CF + IMP	17.8	3.5			MPG002	MPG + CF + IMP	17.8	0.544068
	MPG002	MPG + CF + IMP	31.6	4.5			MPG002	MPG + CF + IMP	31.6	0.653213
	MPG002	MPG + CF + IMP	56.2	4.83333			MPG002	MPG + CF + IMP	56.2	0.684247
	MPG002	MPG + CF + IMP	100	3.83333			MPG002	MPG + CF + IMP	100	0.583577
	MPG002	MPG + CF + IMP	177.8	4.33333			MPG002	MPG + CF + IMP	177.8	0.636822
	MPG002	MPG + CF + IMP	316.2	5.83333			MPG002	MPG + CF + IMP	316.2	0.765917
	MPG002	MPG+GMP	3.16	7.5			MPG002	MPG+GMP	3.16	0.875061
	MPG002	MPG+GMP	5.62	9			MPG002	MPG+GMP	5.62	0.954243
	MPG002	MPG+GMP	10	7.5			MPG002	MPG+GMP	10	0.875061
	MPG002	MPG+GMP	17.8	9.83333			MPG002	MPG+GMP	17.8	0.992701
	MPG002	MPG+GMP	31.6	9.66667			MPG002	MPG+GMP	31.6	0.985277
	MPG002	MPG+GMP	56.2	8.16667			MPG002	MPG+GMP	56.2	0.912045
	MPG002	MPG+GMP	100	7			MPG002	MPG+GMP	100	0.845098
	MPG002	MPG+GMP	177.8	9.5			MPG002	MPG+GMP	177.8	0.977724
	MPG002	MPG+GMP	316.2	13.8333			MPG002	MPG+GMP	316.2	1.14093
	MPG002	MPG + CF + GMP	3.16	5.66667			MPG002	MPG + CF + GMP	3.16	0.753328
	MPG002	MPG + CF + GMP	5.62	4.16667			MPG002	MPG + CF + GMP	5.62	0.619789
	MPG002	MPG + CF + GMP	10	5.66667			MPG002	MPG + CF + GMP	10	0.753328
	MPG002	MPG + CF + GMP	17.8	4.83333			MPG002	MPG + CF + GMP	17.8	0.684247
	MPG002	MPG + CF + GMP	31.6	6.33333			MPG002	MPG + CF + GMP	31.6	0.801632
	MPG002	MPG + CF + GMP	56.2	8			MPG002	MPG + CF + GMP	56.2	0.90309
	MPG002	MPG + CF + GMP	100	6			MPG002	MPG + CF + GMP	100	0.778151
	MPG002	MPG + CF + GMP	177.8	8.33333			MPG002	MPG + CF + GMP	177.8	0.920819
	MPG002	MPG + CF + GMP	316.2	11			MPG002	MPG + CF + GMP	316.2	1.04139
	MPG003	MPG NEAT	3.16	0.25			MPG003	MPG NEAT	3.16	-0.60206
	MPG003	MPG NEAT	5.62	1.25			MPG003	MPG NEAT	5.62	0.09691
	MPG003	MPG NEAT	10	1.75			MPG003	MPG NEAT	10	0.243038
	MPG003	MPG NEAT	17.8	4			MPG003	MPG NEAT	17.8	0.60206
	MPG003	MPG NEAT	31.6	5.75			MPG003	MPG NEAT	31.6	0.759668
	MPG003	MPG NEAT	56.2	6			MPG003	MPG NEAT	56.2	0.778151
	MPG003	MPG NEAT	100	9			MPG003	MPG NEAT	100	0.954243
	MPG003	MPG NEAT	177.8	10			MPG003	MPG NEAT	177.8	1
	MPG003	MPG NEAT	316.2	10.75			MPG003	MPG NEAT	316.2	1.03141
	MPG003	MPG+IMP	3.16	6			MPG003	MPG+IMP	3.16	0.778151
	MPG003	MPG+IMP	5.62	4.25			MPG003	MPG+IMP	5.62	0.628389
	MPG003	MPG+IMP	10	3.5			MPG003	MPG+IMP	10	0.544068
	MPG003	MPG+IMP	17.8	8.25			MPG003	MPG+IMP	17.8	0.916454
	MPG003	MPG+IMP	31.6	9			MPG003	MPG+IMP	31.6	0.954243
	MPG003	MPG+IMP	56.2	9.75			MPG003	MPG+IMP	56.2	0.989005
	MPG003	MPG+IMP	100	6.5			MPG003	MPG+IMP	100	0.812913
	MPG003	MPG+IMP	177.8	11.75			MPG003	MPG+IMP	177.8	1.07004
	MPG003	MPG+IMP	316.2	18.25			MPG003	MPG+IMP	316.2	1.26126
	MPG003	MPG + CF + IMP	3.16	9.5			MPG003	MPG + CF + IMP	3.16	0.977724
	MPG003	MPG + CF + IMP	5.62	11.75			MPG003	MPG + CF + IMP	5.62	1.07004
	MPG003	MPG + CF + IMP	10	10			MPG003	MPG + CF + IMP	10	1
	MPG003	MPG + CF + IMP	17.8	7			MPG003	MPG + CF + IMP	17.8	0.845098
	MPG003	MPG + CF + IMP	31.6	6			MPG003	MPG + CF + IMP	31.6	0.778151
	MPG003	MPG + CF + IMP	56.2	9.5			MPG003	MPG + CF + IMP	56.2	0.977724
	MPG003	MPG + CF + IMP	100	8.75			MPG003	MPG + CF + IMP	100	0.942008
	MPG003	MPG + CF + IMP	177.8	17.25			MPG003	MPG + CF + IMP	177.8	1.23679
	MPG003	MPG + CF + IMP	316.2	24.25			MPG003	MPG + CF + IMP	316.2	1.38471
	MPG003	MPG+GMP	3.16	8.25			MPG003	MPG+GMP	3.16	0.916454
	MPG003	MPG+GMP	5.62	4.75			MPG003	MPG+GMP	5.62	0.676694
	MPG003	MPG+GMP	10	9.25			MPG003	MPG+GMP	10	0.966142
	MPG003	MPG+GMP	17.8	11.5			MPG003	MPG+GMP	17.8	1.0607
	MPG003	MPG+GMP	31.6	13.5			MPG003	MPG+GMP	31.6	1.13033
	MPG003	MPG+GMP	56.2	12.75			MPG003	MPG+GMP	56.2	1.10551
	MPG003	MPG+GMP	100	7.75			MPG003	MPG+GMP	100	0.889302
	MPG003	MPG+GMP	177.8	11			MPG003	MPG+GMP	177.8	1.04139
	MPG003	MPG+GMP	316.2	9.75			MPG003	MPG+GMP	316.2	0.989005
	MPG003	MPG + CF + GMP	3.16	7			MPG003	MPG + CF + GMP	3.16	0.845098
	MPG003	MPG + CF + GMP	5.62	7.75			MPG003	MPG + CF + GMP	5.62	0.889302
	MPG003	MPG + CF + GMP	10	7			MPG003	MPG + CF + GMP	10	0.845098
	MPG003	MPG + CF + GMP	17.8	8.5			MPG003	MPG + CF + GMP	17.8	0.929419
	MPG003	MPG + CF + GMP	31.6	7			MPG003	MPG + CF + GMP	31.6	0.845098
	MPG003	MPG + CF + GMP	56.2	9.75			MPG003	MPG + CF + GMP	56.2	0.989005
	MPG003	MPG + CF + GMP	100	9.75			MPG003	MPG + CF + GMP	100	0.989005
	MPG003	MPG + CF + GMP	177.8	9.25			MPG003	MPG + CF + GMP	177.8	0.966142
	MPG003	MPG + CF + GMP	316.2	11.75			MPG003	MPG + CF + GMP	316.2	1.07004
	MPG004	MPG NEAT	3.16	4.5			MPG004	MPG NEAT	3.16	0.653213
	MPG004	MPG NEAT	5.62	6.25			MPG004	MPG NEAT	5.62	0.79588
	MPG004	MPG NEAT	10	6.25			MPG004	MPG NEAT	10	0.79588
	MPG004	MPG NEAT	17.8	11			MPG004	MPG NEAT	17.8	1.04139
	MPG004	MPG NEAT	31.6	15.25			MPG004	MPG NEAT	31.6	1.18327
	MPG004	MPG NEAT	56.2	18.75			MPG004	MPG NEAT	56.2	1.273
	MPG004	MPG NEAT	100	25.25			MPG004	MPG NEAT	100	1.40226
	MPG004	MPG NEAT	177.8	24.5			MPG004	MPG NEAT	177.8	1.38917
	MPG004	MPG NEAT	316.2	40			MPG004	MPG NEAT	316.2	1.60206
	MPG004	MPG+IMP	3.16	11.5			MPG004	MPG+IMP	3.16	1.0607
	MPG004	MPG+IMP	5.62	13.75			MPG004	MPG+IMP	5.62	1.1383
	MPG004	MPG+IMP	10	11			MPG004	MPG+IMP	10	1.04139
	MPG004	MPG+IMP	17.8	10.5			MPG004	MPG+IMP	17.8	1.02119
	MPG004	MPG+IMP	31.6	10.75			MPG004	MPG+IMP	31.6	1.03141
	MPG004	MPG+IMP	56.2	15.75			MPG004	MPG+IMP	56.2	1.19728
	MPG004	MPG+IMP	100	22			MPG004	MPG+IMP	100	1.34242
	MPG004	MPG+IMP	177.8	33.25			MPG004	MPG+IMP	177.8	1.52179
	MPG004	MPG+IMP	316.2	32			MPG004	MPG+IMP	316.2	1.50515
	MPG004	MPG + CF + IMP	3.16	9.25			MPG004	MPG + CF + IMP	3.16	0.966142
	MPG004	MPG + CF + IMP	5.62	10.25			MPG004	MPG + CF + IMP	5.62	1.01072
	MPG004	MPG + CF + IMP	10	12			MPG004	MPG + CF + IMP	10	1.07918
	MPG004	MPG + CF + IMP	17.8	10.5			MPG004	MPG + CF + IMP	17.8	1.02119
	MPG004	MPG + CF + IMP	31.6	13			MPG004	MPG + CF + IMP	31.6	1.11394
	MPG004	MPG + CF + IMP	56.2	17.5			MPG004	MPG + CF + IMP	56.2	1.24304
	MPG004	MPG + CF + IMP	100	32.25			MPG004	MPG + CF + IMP	100	1.50853
	MPG004	MPG + CF + IMP	177.8	40.75			MPG004	MPG + CF + IMP	177.8	1.61013
	MPG004	MPG + CF + IMP	316.2	43.75			MPG004	MPG + CF + IMP	316.2	1.64098
	MPG004	MPG+GMP	3.16	12.25			MPG004	MPG+GMP	3.16	1.08814
	MPG004	MPG+GMP	5.62	11.5			MPG004	MPG+GMP	5.62	1.0607
	MPG004	MPG+GMP	10	12			MPG004	MPG+GMP	10	1.07918
	MPG004	MPG+GMP	17.8	13			MPG004	MPG+GMP	17.8	1.11394
	MPG004	MPG+GMP	31.6	14.25			MPG004	MPG+GMP	31.6	1.15381
	MPG004	MPG+GMP	56.2	19			MPG004	MPG+GMP	56.2	1.27875
	MPG004	MPG+GMP	100	16.25			MPG004	MPG+GMP	100	1.21085
	MPG004	MPG+GMP	177.8	21.75			MPG004	MPG+GMP	177.8	1.33746
	MPG004	MPG+GMP	316.2	27.75			MPG004	MPG+GMP	316.2	1.44326
	MPG004	MPG + CF + GMP	3.16	4.75			MPG004	MPG + CF + GMP	3.16	0.676694
	MPG004	MPG + CF + GMP	5.62	5.75			MPG004	MPG + CF + GMP	5.62	0.759668
	MPG004	MPG + CF + GMP	10	8.5			MPG004	MPG + CF + GMP	10	0.929419
	MPG004	MPG + CF + GMP	17.8	12.75			MPG004	MPG + CF + GMP	17.8	1.10551
	MPG004	MPG + CF + GMP	31.6	9.25			MPG004	MPG + CF + GMP	31.6	0.966142
	MPG004	MPG + CF + GMP	56.2	16.75			MPG004	MPG + CF + GMP	56.2	1.22401
	MPG004	MPG + CF + GMP	100	10.75			MPG004	MPG + CF + GMP	100	1.03141
	MPG004	MPG + CF + GMP	177.8	21.25			MPG004	MPG + CF + GMP	177.8	1.32736
	MPG004	MPG + CF + GMP	316.2	26.5			MPG004	MPG + CF + GMP	316.2	1.42325
	MPG005	MPG NEAT	3.16	7.75			MPG005	MPG NEAT	3.16	0.889302
	MPG005	MPG NEAT	5.62	8.75			MPG005	MPG NEAT	5.62	0.942008
	MPG005	MPG NEAT	10	6.75			MPG005	MPG NEAT	10	0.829304
	MPG005	MPG NEAT	17.8	10.25			MPG005	MPG NEAT	17.8	1.01072
	MPG005	MPG NEAT	31.6	13.25			MPG005	MPG NEAT	31.6	1.12222
	MPG005	MPG NEAT	56.2	14.25			MPG005	MPG NEAT	56.2	1.15381
	MPG005	MPG NEAT	100	24.25			MPG005	MPG NEAT	100	1.38471
	MPG005	MPG NEAT	177.8	38.75			MPG005	MPG NEAT	177.8	1.58827
	MPG005	MPG NEAT	316.2	41.25			MPG005	MPG NEAT	316.2	1.61542
	MPG005	MPG+IMP	3.16	7.5			MPG005	MPG+IMP	3.16	0.875061
	MPG005	MPG+IMP	5.62	6			MPG005	MPG+IMP	5.62	0.778151
	MPG005	MPG+IMP	10	5.5			MPG005	MPG+IMP	10	0.740363
	MPG005	MPG+IMP	17.8	8.75			MPG005	MPG+IMP	17.8	0.942008
	MPG005	MPG+IMP	31.6	8.25			MPG005	MPG+IMP	31.6	0.916454
	MPG005	MPG+IMP	56.2	15.5			MPG005	MPG+IMP	56.2	1.19033
	MPG005	MPG+IMP	100	24			MPG005	MPG+IMP	100	1.38021
	MPG005	MPG+IMP	177.8	26.75			MPG005	MPG+IMP	177.8	1.42732
	MPG005	MPG+IMP	316.2	43.5			MPG005	MPG+IMP	316.2	1.63849
	MPG005	MPG + CF + IMP	3.16	7.5			MPG005	MPG + CF + IMP	3.16	0.875061
	MPG005	MPG + CF + IMP	5.62	14			MPG005	MPG + CF + IMP	5.62	1.14613
	MPG005	MPG + CF + IMP	10	16.25			MPG005	MPG + CF + IMP	10	1.21085
	MPG005	MPG + CF + IMP	17.8	10.75			MPG005	MPG + CF + IMP	17.8	1.03141
	MPG005	MPG + CF + IMP	31.6	15.5			MPG005	MPG + CF + IMP	31.6	1.19033
	MPG005	MPG + CF + IMP	56.2	23.25			MPG005	MPG + CF + IMP	56.2	1.36642
	MPG005	MPG + CF + IMP	100	72			MPG005	MPG + CF + IMP	100	1.85733
	MPG005	MPG + CF + IMP	177.8	34			MPG005	MPG + CF + IMP	177.8	1.53148
	MPG005	MPG + CF + IMP	316.2	52.75			MPG005	MPG + CF + IMP	316.2	1.72222
	MPG005	MPG+GMP	3.16	10.5			MPG005	MPG+GMP	3.16	1.02119
	MPG005	MPG+GMP	5.62	10.5			MPG005	MPG+GMP	5.62	1.02119
	MPG005	MPG+GMP	10	13.25			MPG005	MPG+GMP	10	1.12222
	MPG005	MPG+GMP	17.8	8			MPG005	MPG+GMP	17.8	0.90309
	MPG005	MPG+GMP	31.6	21.5			MPG005	MPG+GMP	31.6	1.33244
	MPG005	MPG+GMP	56.2	14			MPG005	MPG+GMP	56.2	1.14613
	MPG005	MPG+GMP	100	10.25			MPG005	MPG+GMP	100	1.01072
	MPG005	MPG+GMP	177.8	19.25			MPG005	MPG+GMP	177.8	1.28443
	MPG005	MPG+GMP	316.2	29.5			MPG005	MPG+GMP	316.2	1.46982
	MPG005	MPG + CF + GMP	3.16	5.5			MPG005	MPG + CF + GMP	3.16	0.740363
	MPG005	MPG + CF + GMP	5.62	10.75			MPG005	MPG + CF + GMP	5.62	1.03141
	MPG005	MPG + CF + GMP	10	20.75			MPG005	MPG + CF + GMP	10	1.31702
	MPG005	MPG + CF + GMP	17.8	15			MPG005	MPG + CF + GMP	17.8	1.17609
	MPG005	MPG + CF + GMP	31.6	8.25			MPG005	MPG + CF + GMP	31.6	0.916454
	MPG005	MPG + CF + GMP	56.2	15.75			MPG005	MPG + CF + GMP	56.2	1.19728
	MPG005	MPG + CF + GMP	100	16.25			MPG005	MPG + CF + GMP	100	1.21085
	MPG005	MPG + CF + GMP	177.8	19.75			MPG005	MPG + CF + GMP	177.8	1.29557
	MPG005	MPG + CF + GMP	316.2	46			MPG005	MPG + CF + GMP	316.2	1.66276
	MPG006	MPG NEAT	3.16	0.1			MPG006	MPG NEAT	3.16	-1
	MPG006	MPG NEAT	5.62	0.5			MPG006	MPG NEAT	5.62	-0.30103
	MPG006	MPG NEAT	10	1.75			MPG006	MPG NEAT	10	0.243038
	MPG006	MPG NEAT	17.8	2.5			MPG006	MPG NEAT	17.8	0.39794
	MPG006	MPG NEAT	31.6	4			MPG006	MPG NEAT	31.6	0.60206
	MPG006	MPG NEAT	56.2	7.5			MPG006	MPG NEAT	56.2	0.875061
	MPG006	MPG NEAT	100	11.5			MPG006	MPG NEAT	100	1.0607
	MPG006	MPG NEAT	177.8	19.75			MPG006	MPG NEAT	177.8	1.29557
	MPG006	MPG NEAT	316.2	23.5			MPG006	MPG NEAT	316.2	1.37107
	MPG006	MPG+IMP	3.16	9			MPG006	MPG+IMP	3.16	0.954243
	MPG006	MPG+IMP	5.62	7			MPG006	MPG+IMP	5.62	0.845098
	MPG006	MPG+IMP	10	12.75			MPG006	MPG+IMP	10	1.10551
	MPG006	MPG+IMP	17.8	6			MPG006	MPG+IMP	17.8	0.778151
	MPG006	MPG+IMP	31.6	13.5			MPG006	MPG+IMP	31.6	1.13033
	MPG006	MPG+IMP	56.2	17.5			MPG006	MPG+IMP	56.2	1.24304
	MPG006	MPG+IMP	100	16.25			MPG006	MPG+IMP	100	1.21085
	MPG006	MPG+IMP	177.8	23.75			MPG006	MPG+IMP	177.8	1.37566
	MPG006	MPG+IMP	316.2	27.75			MPG006	MPG+IMP	316.2	1.44326
	MPG006	MPG + CF + IMP	3.16	5			MPG006	MPG + CF + IMP	3.16	0.69897
	MPG006	MPG + CF + IMP	5.62	6.5			MPG006	MPG + CF + IMP	5.62	0.812913
	MPG006	MPG + CF + IMP	10	0.5			MPG006	MPG + CF + IMP	10	-0.30103
	MPG006	MPG + CF + IMP	17.8	4.5			MPG006	MPG + CF + IMP	17.8	0.653213
	MPG006	MPG + CF + IMP	31.6	3			MPG006	MPG + CF + IMP	31.6	0.477121
	MPG006	MPG + CF + IMP	56.2	9			MPG006	MPG + CF + IMP	56.2	0.954243
	MPG006	MPG + CF + IMP	100	14.5			MPG006	MPG + CF + IMP	100	1.16137
	MPG006	MPG + CF + IMP	177.8	28.5			MPG006	MPG + CF + IMP	177.8	1.45484
	MPG006	MPG + CF + IMP	316.2	37			MPG006	MPG + CF + IMP	316.2	1.5682
	MPG006	MPG+GMP	3.16	19.25			MPG006	MPG+GMP	3.16	1.28443
	MPG006	MPG+GMP	5.62	23.25			MPG006	MPG+GMP	5.62	1.36642
	MPG006	MPG+GMP	10	23.75			MPG006	MPG+GMP	10	1.37566
	MPG006	MPG+GMP	17.8	19.5			MPG006	MPG+GMP	17.8	1.29003
	MPG006	MPG+GMP	31.6	25			MPG006	MPG+GMP	31.6	1.39794
	MPG006	MPG+GMP	56.2	17			MPG006	MPG+GMP	56.2	1.23045
	MPG006	MPG+GMP	100	17.75			MPG006	MPG+GMP	100	1.2492
	MPG006	MPG+GMP	177.8	24			MPG006	MPG+GMP	177.8	1.38021
	MPG006	MPG+GMP	316.2	29.75			MPG006	MPG+GMP	316.2	1.47349
	MPG006	MPG + CF + GMP	3.16	4.25			MPG006	MPG + CF + GMP	3.16	0.628389
	MPG006	MPG + CF + GMP	5.62	6			MPG006	MPG + CF + GMP	5.62	0.778151
	MPG006	MPG + CF + GMP	10	4.75			MPG006	MPG + CF + GMP	10	0.676694
	MPG006	MPG + CF + GMP	17.8	6			MPG006	MPG + CF + GMP	17.8	0.778151
	MPG006	MPG + CF + GMP	31.6	3.5			MPG006	MPG + CF + GMP	31.6	0.544068
	MPG006	MPG + CF + GMP	56.2	4			MPG006	MPG + CF + GMP	56.2	0.60206
	MPG006	MPG + CF + GMP	100	4.5			MPG006	MPG + CF + GMP	100	0.653213
	MPG006	MPG + CF + GMP	177.8	10			MPG006	MPG + CF + GMP	177.8	1
	MPG006	MPG + CF + GMP	316.2	27.75			MPG006	MPG + CF + GMP	316.2	1.44326
	MPG007	MPG NEAT	3.16	4.5			MPG007	MPG NEAT	3.16	0.653213
	MPG007	MPG NEAT	5.62	4.75			MPG007	MPG NEAT	5.62	0.676694
	MPG007	MPG NEAT	10	6.25			MPG007	MPG NEAT	10	0.79588
	MPG007	MPG NEAT	17.8	7.75			MPG007	MPG NEAT	17.8	0.889302
	MPG007	MPG NEAT	31.6	6			MPG007	MPG NEAT	31.6	0.778151
	MPG007	MPG NEAT	56.2	10.75			MPG007	MPG NEAT	56.2	1.03141
	MPG007	MPG NEAT	100	10.5			MPG007	MPG NEAT	100	1.02119
	MPG007	MPG NEAT	177.8	11.75			MPG007	MPG NEAT	177.8	1.07004
	MPG007	MPG NEAT	316.2	22			MPG007	MPG NEAT	316.2	1.34242
	MPG007	MPG+IMP	3.16	13.75			MPG007	MPG+IMP	3.16	1.1383
	MPG007	MPG+IMP	5.62	10.5			MPG007	MPG+IMP	5.62	1.02119
	MPG007	MPG+IMP	10	9.25			MPG007	MPG+IMP	10	0.966142
	MPG007	MPG+IMP	17.8	12.25			MPG007	MPG+IMP	17.8	1.08814
	MPG007	MPG+IMP	31.6	11.5			MPG007	MPG+IMP	31.6	1.0607
	MPG007	MPG+IMP	56.2	9			MPG007	MPG+IMP	56.2	0.954243
	MPG007	MPG+IMP	100	14.25			MPG007	MPG+IMP	100	1.15381
	MPG007	MPG+IMP	177.8	17			MPG007	MPG+IMP	177.8	1.23045
	MPG007	MPG+IMP	316.2	17.75			MPG007	MPG+IMP	316.2	1.2492
	MPG007	MPG + CF + IMP	3.16	4.25			MPG007	MPG + CF + IMP	3.16	0.628389
	MPG007	MPG + CF + IMP	5.62	5			MPG007	MPG + CF + IMP	5.62	0.69897
	MPG007	MPG + CF + IMP	10	7.5			MPG007	MPG + CF + IMP	10	0.875061
	MPG007	MPG + CF + IMP	17.8	4.75			MPG007	MPG + CF + IMP	17.8	0.676694
	MPG007	MPG + CF + IMP	31.6	5			MPG007	MPG + CF + IMP	31.6	0.69897
	MPG007	MPG + CF + IMP	56.2	8.75			MPG007	MPG + CF + IMP	56.2	0.942008
	MPG007	MPG + CF + IMP	100	6.5			MPG007	MPG + CF + IMP	100	0.812913
	MPG007	MPG + CF + IMP	177.8	18.25			MPG007	MPG + CF + IMP	177.8	1.26126
	MPG007	MPG + CF + IMP	316.2	28			MPG007	MPG + CF + IMP	316.2	1.44716
	MPG007	MPG+GMP	3.16	9			MPG007	MPG+GMP	3.16	0.954243
	MPG007	MPG+GMP	5.62	8.25			MPG007	MPG+GMP	5.62	0.916454
	MPG007	MPG+GMP	10	5.75			MPG007	MPG+GMP	10	0.759668
	MPG007	MPG+GMP	17.8	5.5			MPG007	MPG+GMP	17.8	0.740363
	MPG007	MPG+GMP	31.6	9.25			MPG007	MPG+GMP	31.6	0.966142
	MPG007	MPG+GMP	56.2	7.5			MPG007	MPG+GMP	56.2	0.875061
	MPG007	MPG+GMP	100	4.75			MPG007	MPG+GMP	100	0.676694
	MPG007	MPG+GMP	177.8	10			MPG007	MPG+GMP	177.8	1
	MPG007	MPG+GMP	316.2	9			MPG007	MPG+GMP	316.2	0.954243
	MPG007	MPG + CF + GMP	3.16	7.25			MPG007	MPG + CF + GMP	3.16	0.860338
	MPG007	MPG + CF + GMP	5.62	6.5			MPG007	MPG + CF + GMP	5.62	0.812913
	MPG007	MPG + CF + GMP	10	10.25			MPG007	MPG + CF + GMP	10	1.01072
	MPG007	MPG + CF + GMP	17.8	4.75			MPG007	MPG + CF + GMP	17.8	0.676694
	MPG007	MPG + CF + GMP	31.6	4.75			MPG007	MPG + CF + GMP	31.6	0.676694
	MPG007	MPG + CF + GMP	56.2	3			MPG007	MPG + CF + GMP	56.2	0.477121
	MPG007	MPG + CF + GMP	100	6.25			MPG007	MPG + CF + GMP	100	0.79588
	MPG007	MPG + CF + GMP	177.8	5.25			MPG007	MPG + CF + GMP	177.8	0.720159
	MPG007	MPG + CF + GMP	316.2	9.25			MPG007	MPG + CF + GMP	316.2	0.966142
	MPG008	MPG NEAT	3.16	3.25			MPG008	MPG NEAT	3.16	0.511883
	MPG008	MPG NEAT	5.62	10.75			MPG008	MPG NEAT	5.62	1.03141
	MPG008	MPG NEAT	10	13			MPG008	MPG NEAT	10	1.11394
	MPG008	MPG NEAT	17.8	9.75			MPG008	MPG NEAT	17.8	0.989005
	MPG008	MPG NEAT	31.6	17.5			MPG008	MPG NEAT	31.6	1.24304
	MPG008	MPG NEAT	56.2	23.25			MPG008	MPG NEAT	56.2	1.36642
	MPG008	MPG NEAT	100	21.25			MPG008	MPG NEAT	100	1.32736
	MPG008	MPG NEAT	177.8	18			MPG008	MPG NEAT	177.8	1.25527
	MPG008	MPG NEAT	316.2	25			MPG008	MPG NEAT	316.2	1.39794
	MPG008	MPG+IMP	3.16	10			MPG008	MPG+IMP	3.16	1
	MPG008	MPG+IMP	5.62	8.25			MPG008	MPG+IMP	5.62	0.916454
	MPG008	MPG+IMP	10	15.75			MPG008	MPG+IMP	10	1.19728
	MPG008	MPG+IMP	17.8	18.5			MPG008	MPG+IMP	17.8	1.26717
	MPG008	MPG+IMP	31.6	23			MPG008	MPG+IMP	31.6	1.36173
	MPG008	MPG+IMP	56.2	17.75			MPG008	MPG+IMP	56.2	1.2492
	MPG008	MPG+IMP	100	14			MPG008	MPG+IMP	100	1.14613
	MPG008	MPG+IMP	177.8	23.25			MPG008	MPG+IMP	177.8	1.36642
	MPG008	MPG+IMP	316.2	19.75			MPG008	MPG+IMP	316.2	1.29557
	MPG008	MPG + CF + IMP	3.16	13.75			MPG008	MPG + CF + IMP	3.16	1.1383
	MPG008	MPG + CF + IMP	5.62	18.5			MPG008	MPG + CF + IMP	5.62	1.26717
	MPG008	MPG + CF + IMP	10	23.75			MPG008	MPG + CF + IMP	10	1.37566
	MPG008	MPG + CF + IMP	17.8	25.25			MPG008	MPG + CF + IMP	17.8	1.40226
	MPG008	MPG + CF + IMP	31.6	32.75			MPG008	MPG + CF + IMP	31.6	1.51521
	MPG008	MPG + CF + IMP	56.2	26.5			MPG008	MPG + CF + IMP	56.2	1.42325
	MPG008	MPG + CF + IMP	100	10.75			MPG008	MPG + CF + IMP	100	1.03141
	MPG008	MPG + CF + IMP	177.8	21.25			MPG008	MPG + CF + IMP	177.8	1.32736
	MPG008	MPG + CF + IMP	316.2	25.25			MPG008	MPG + CF + IMP	316.2	1.40226
	MPG008	MPG+GMP	3.16	18			MPG008	MPG+GMP	3.16	1.25527
	MPG008	MPG+GMP	5.62	14.5			MPG008	MPG+GMP	5.62	1.16137
	MPG008	MPG+GMP	10	17.75			MPG008	MPG+GMP	10	1.2492
	MPG008	MPG+GMP	17.8	15.5			MPG008	MPG+GMP	17.8	1.19033
	MPG008	MPG+GMP	31.6	14.75			MPG008	MPG+GMP	31.6	1.16879
	MPG008	MPG+GMP	56.2	16.5			MPG008	MPG+GMP	56.2	1.21748
	MPG008	MPG+GMP	100	15.75			MPG008	MPG+GMP	100	1.19728
	MPG008	MPG+GMP	177.8	13			MPG008	MPG+GMP	177.8	1.11394
	MPG008	MPG+GMP	316.2	18			MPG008	MPG+GMP	316.2	1.25527
	MPG008	MPG + CF + GMP	3.16	12.25			MPG008	MPG + CF + GMP	3.16	1.08814
	MPG008	MPG + CF + GMP	5.62	28.5			MPG008	MPG + CF + GMP	5.62	1.45484
	MPG008	MPG + CF + GMP	10	4.75			MPG008	MPG + CF + GMP	10	0.676694
	MPG008	MPG + CF + GMP	17.8	18.25			MPG008	MPG + CF + GMP	17.8	1.26126
	MPG008	MPG + CF + GMP	31.6	24.25			MPG008	MPG + CF + GMP	31.6	1.38471
	MPG008	MPG + CF + GMP	56.2	24.25			MPG008	MPG + CF + GMP	56.2	1.38471
	MPG008	MPG + CF + GMP	100	23.75			MPG008	MPG + CF + GMP	100	1.37566
	MPG008	MPG + CF + GMP	177.8	25			MPG008	MPG + CF + GMP	177.8	1.39794
	MPG008	MPG + CF + GMP	316.2	43.25			MPG008	MPG + CF + GMP	316.2	1.63599
	MPG009	MPG NEAT	3.16	11.75			MPG009	MPG NEAT	3.16	1.07004
	MPG009	MPG NEAT	5.62	17.75			MPG009	MPG NEAT	5.62	1.2492
	MPG009	MPG NEAT	10	13.5			MPG009	MPG NEAT	10	1.13033
	MPG009	MPG NEAT	17.8	13.75			MPG009	MPG NEAT	17.8	1.1383
	MPG009	MPG NEAT	31.6	18.25			MPG009	MPG NEAT	31.6	1.26126
	MPG009	MPG NEAT	56.2	19.25			MPG009	MPG NEAT	56.2	1.28443
	MPG009	MPG NEAT	100	17.5			MPG009	MPG NEAT	100	1.24304
	MPG009	MPG NEAT	177.8	21.75			MPG009	MPG NEAT	177.8	1.33746
	MPG009	MPG NEAT	316.2	30.75			MPG009	MPG NEAT	316.2	1.48785
	MPG009	MPG+IMP	3.16	22.5			MPG009	MPG+IMP	3.16	1.35218
	MPG009	MPG+IMP	5.62	19.25			MPG009	MPG+IMP	5.62	1.28443
	MPG009	MPG+IMP	10	23			MPG009	MPG+IMP	10	1.36173
	MPG009	MPG+IMP	17.8	20.5			MPG009	MPG+IMP	17.8	1.31175
	MPG009	MPG+IMP	31.6	22.25			MPG009	MPG+IMP	31.6	1.34733
	MPG009	MPG+IMP	56.2	21			MPG009	MPG+IMP	56.2	1.32222
	MPG009	MPG+IMP	100	24			MPG009	MPG+IMP	100	1.38021
	MPG009	MPG+IMP	177.8	26.5			MPG009	MPG+IMP	177.8	1.42325
	MPG009	MPG+IMP	316.2	31.25			MPG009	MPG+IMP	316.2	1.49485
	MPG009	MPG + CF + IMP	3.16	14.75			MPG009	MPG + CF + IMP	3.16	1.16879
	MPG009	MPG + CF + IMP	5.62	12.25			MPG009	MPG + CF + IMP	5.62	1.08814
	MPG009	MPG + CF + IMP	10	21.25			MPG009	MPG + CF + IMP	10	1.32736
	MPG009	MPG + CF + IMP	17.8	14.75			MPG009	MPG + CF + IMP	17.8	1.16879
	MPG009	MPG + CF + IMP	31.6	20.25			MPG009	MPG + CF + IMP	31.6	1.30643
	MPG009	MPG + CF + IMP	56.2	18.25			MPG009	MPG + CF + IMP	56.2	1.26126
	MPG009	MPG + CF + IMP	100	20.75			MPG009	MPG + CF + IMP	100	1.31702
	MPG009	MPG + CF + IMP	177.8	31.5			MPG009	MPG + CF + IMP	177.8	1.49831
	MPG009	MPG + CF + IMP	316.2	37.75			MPG009	MPG + CF + IMP	316.2	1.57692
	MPG009	MPG+GMP	3.16	18			MPG009	MPG+GMP	3.16	1.25527
	MPG009	MPG+GMP	5.62	21.25			MPG009	MPG+GMP	5.62	1.32736
	MPG009	MPG+GMP	10	22.5			MPG009	MPG+GMP	10	1.35218
	MPG009	MPG+GMP	17.8	14.75			MPG009	MPG+GMP	17.8	1.16879
	MPG009	MPG+GMP	31.6	20.25			MPG009	MPG+GMP	31.6	1.30643
	MPG009	MPG+GMP	56.2	20			MPG009	MPG+GMP	56.2	1.30103
	MPG009	MPG+GMP	100	11.25			MPG009	MPG+GMP	100	1.05115
	MPG009	MPG+GMP	177.8	19.5			MPG009	MPG+GMP	177.8	1.29003
	MPG009	MPG+GMP	316.2	32.5			MPG009	MPG+GMP	316.2	1.51188
	MPG009	MPG + CF + GMP	3.16	23.75			MPG009	MPG + CF + GMP	3.16	1.37566
	MPG009	MPG + CF + GMP	5.62	27			MPG009	MPG + CF + GMP	5.62	1.43136
	MPG009	MPG + CF + GMP	10	26.25			MPG009	MPG + CF + GMP	10	1.41913
	MPG009	MPG + CF + GMP	17.8	14.25			MPG009	MPG + CF + GMP	17.8	1.15381
	MPG009	MPG + CF + GMP	31.6	15			MPG009	MPG + CF + GMP	31.6	1.17609
	MPG009	MPG + CF + GMP	56.2	17.25			MPG009	MPG + CF + GMP	56.2	1.23679
	MPG009	MPG + CF + GMP	100	22.5			MPG009	MPG + CF + GMP	100	1.35218
	MPG009	MPG + CF + GMP	177.8	27			MPG009	MPG + CF + GMP	177.8	1.43136
	MPG009	MPG + CF + GMP	316.2	38.25			MPG009	MPG + CF + GMP	316.2	1.58263
	MPG010	MPG NEAT	3.16	0.666667			MPG010	MPG NEAT	3.16	-0.176091
	MPG010	MPG NEAT	5.62	1.33333			MPG010	MPG NEAT	5.62	0.124939
	MPG010	MPG NEAT	10	0.666667			MPG010	MPG NEAT	10	-0.176091
	MPG010	MPG NEAT	17.8	1.83333			MPG010	MPG NEAT	17.8	0.263241
	MPG010	MPG NEAT	31.6	3.33333			MPG010	MPG NEAT	31.6	0.522879
	MPG010	MPG NEAT	56.2	4.16667			MPG010	MPG NEAT	56.2	0.619789
	MPG010	MPG NEAT	100	7.5			MPG010	MPG NEAT	100	0.875061
	MPG010	MPG NEAT	177.8	12			MPG010	MPG NEAT	177.8	1.07918
	MPG010	MPG NEAT	316.2	20			MPG010	MPG NEAT	316.2	1.30103
	MPG010	MPG+IMP	3.16	3.66667			MPG010	MPG+IMP	3.16	0.564271
	MPG010	MPG+IMP	5.62	3.83333			MPG010	MPG+IMP	5.62	0.583577
	MPG010	MPG+IMP	10	4.16667			MPG010	MPG+IMP	10	0.619789
	MPG010	MPG+IMP	17.8	4.16667			MPG010	MPG+IMP	17.8	0.619789
	MPG010	MPG+IMP	31.6	5.5			MPG010	MPG+IMP	31.6	0.740363
	MPG010	MPG+IMP	56.2	8			MPG010	MPG+IMP	56.2	0.90309
	MPG010	MPG+IMP	100	9.16667			MPG010	MPG+IMP	100	0.962211
	MPG010	MPG+IMP	177.8	18.5			MPG010	MPG+IMP	177.8	1.26717
	MPG010	MPG+IMP	316.2	16.1667			MPG010	MPG+IMP	316.2	1.20862
	MPG010	MPG + CF + IMP	3.16	3			MPG010	MPG + CF + IMP	3.16	0.477121
	MPG010	MPG + CF + IMP	5.62	2.16667			MPG010	MPG + CF + IMP	5.62	0.335792
	MPG010	MPG + CF + IMP	10	4			MPG010	MPG + CF + IMP	10	0.60206
	MPG010	MPG + CF + IMP	17.8	4.5			MPG010	MPG + CF + IMP	17.8	0.653213
	MPG010	MPG + CF + IMP	31.6	4.16667			MPG010	MPG + CF + IMP	31.6	0.619789
	MPG010	MPG + CF + IMP	56.2	3.66667			MPG010	MPG + CF + IMP	56.2	0.564271
	MPG010	MPG + CF + IMP	100	5.83333			MPG010	MPG + CF + IMP	100	0.765917
	MPG010	MPG + CF + IMP	177.8	9.66667			MPG010	MPG + CF + IMP	177.8	0.985277
	MPG010	MPG + CF + IMP	316.2	13.3333			MPG010	MPG + CF + IMP	316.2	1.12494
	MPG010	MPG+GMP	3.16	6.83333			MPG010	MPG+GMP	3.16	0.834633
	MPG010	MPG+GMP	5.62	6.16667			MPG010	MPG+GMP	5.62	0.79005
	MPG010	MPG+GMP	10	7.66667			MPG010	MPG+GMP	10	0.884607
	MPG010	MPG+GMP	17.8	6.66667			MPG010	MPG+GMP	17.8	0.823909
	MPG010	MPG+GMP	31.6	6.83333			MPG010	MPG+GMP	31.6	0.834633
	MPG010	MPG+GMP	56.2	8.16667			MPG010	MPG+GMP	56.2	0.912045
	MPG010	MPG+GMP	100	7.33333			MPG010	MPG+GMP	100	0.865301
	MPG010	MPG+GMP	177.8	8.5			MPG010	MPG+GMP	177.8	0.929419
	MPG010	MPG+GMP	316.2	13.1667			MPG010	MPG+GMP	316.2	1.11948
	MPG010	MPG + CF + GMP	3.16	3			MPG010	MPG + CF + GMP	3.16	0.477121
	MPG010	MPG + CF + GMP	5.62	4.33333			MPG010	MPG + CF + GMP	5.62	0.636822
	MPG010	MPG + CF + GMP	10	3.66667			MPG010	MPG + CF + GMP	10	0.564271
	MPG010	MPG + CF + GMP	17.8	4.66667			MPG010	MPG + CF + GMP	17.8	0.669007
	MPG010	MPG + CF + GMP	31.6	4			MPG010	MPG + CF + GMP	31.6	0.60206
	MPG010	MPG + CF + GMP	56.2	4.66667			MPG010	MPG + CF + GMP	56.2	0.669007
	MPG010	MPG + CF + GMP	100	9			MPG010	MPG + CF + GMP	100	0.954243
	MPG010	MPG + CF + GMP	177.8	8.16667			MPG010	MPG + CF + GMP	177.8	0.912045
	MPG010	MPG + CF + GMP	316.2	13.3333			MPG010	MPG + CF + GMP	316.2	1.12494
	MPG011	MPG NEAT	3.16	2.75			MPG011	MPG NEAT	3.16	0.439333
	MPG011	MPG NEAT	5.62	4.25			MPG011	MPG NEAT	5.62	0.628389
	MPG011	MPG NEAT	10	4			MPG011	MPG NEAT	10	0.60206
	MPG011	MPG NEAT	17.8	4.75			MPG011	MPG NEAT	17.8	0.676694
	MPG011	MPG NEAT	31.6	3.75			MPG011	MPG NEAT	31.6	0.574031
	MPG011	MPG NEAT	56.2	4.75			MPG011	MPG NEAT	56.2	0.676694
	MPG011	MPG NEAT	100	6.5			MPG011	MPG NEAT	100	0.812913
	MPG011	MPG NEAT	177.8	9.75			MPG011	MPG NEAT	177.8	0.989005
	MPG011	MPG NEAT	316.2	15.5			MPG011	MPG NEAT	316.2	1.19033
	MPG011	MPG+IMP	3.16	3.5			MPG011	MPG+IMP	3.16	0.544068
	MPG011	MPG+IMP	5.62	4.5			MPG011	MPG+IMP	5.62	0.653213
	MPG011	MPG+IMP	10	4.5			MPG011	MPG+IMP	10	0.653213
	MPG011	MPG+IMP	17.8	4.75			MPG011	MPG+IMP	17.8	0.676694
	MPG011	MPG+IMP	31.6	4.5			MPG011	MPG+IMP	31.6	0.653213
	MPG011	MPG+IMP	56.2	4.5			MPG011	MPG+IMP	56.2	0.653213
	MPG011	MPG+IMP	100	5			MPG011	MPG+IMP	100	0.69897
	MPG011	MPG+IMP	177.8	7.75			MPG011	MPG+IMP	177.8	0.889302
	MPG011	MPG+IMP	316.2	9			MPG011	MPG+IMP	316.2	0.954243
	MPG011	MPG + CF + IMP	3.16	3.75			MPG011	MPG + CF + IMP	3.16	0.574031
	MPG011	MPG + CF + IMP	5.62	5			MPG011	MPG + CF + IMP	5.62	0.69897
	MPG011	MPG + CF + IMP	10	6.25			MPG011	MPG + CF + IMP	10	0.79588
	MPG011	MPG + CF + IMP	17.8	5.5			MPG011	MPG + CF + IMP	17.8	0.740363
	MPG011	MPG + CF + IMP	31.6	8.5			MPG011	MPG + CF + IMP	31.6	0.929419
	MPG011	MPG + CF + IMP	56.2	7.75			MPG011	MPG + CF + IMP	56.2	0.889302
	MPG011	MPG + CF + IMP	100	9			MPG011	MPG + CF + IMP	100	0.954243
	MPG011	MPG + CF + IMP	177.8	15.75			MPG011	MPG + CF + IMP	177.8	1.19728
	MPG011	MPG + CF + IMP	316.2	18			MPG011	MPG + CF + IMP	316.2	1.25527
	MPG011	MPG+GMP	3.16	10.25			MPG011	MPG+GMP	3.16	1.01072
	MPG011	MPG+GMP	5.62	10			MPG011	MPG+GMP	5.62	1
	MPG011	MPG+GMP	10	7.5			MPG011	MPG+GMP	10	0.875061
	MPG011	MPG+GMP	17.8	8.25			MPG011	MPG+GMP	17.8	0.916454
	MPG011	MPG+GMP	31.6	8.25			MPG011	MPG+GMP	31.6	0.916454
	MPG011	MPG+GMP	56.2	12.75			MPG011	MPG+GMP	56.2	1.10551
	MPG011	MPG+GMP	100	10.75			MPG011	MPG+GMP	100	1.03141
	MPG011	MPG+GMP	177.8	10.5			MPG011	MPG+GMP	177.8	1.02119
	MPG011	MPG+GMP	316.2	14.75			MPG011	MPG+GMP	316.2	1.16879
	MPG011	MPG + CF + GMP	3.16	6.25			MPG011	MPG + CF + GMP	3.16	0.79588
	MPG011	MPG + CF + GMP	5.62	4.5			MPG011	MPG + CF + GMP	5.62	0.653213
	MPG011	MPG + CF + GMP	10	6.5			MPG011	MPG + CF + GMP	10	0.812913
	MPG011	MPG + CF + GMP	17.8	6.5			MPG011	MPG + CF + GMP	17.8	0.812913
	MPG011	MPG + CF + GMP	31.6	7.75			MPG011	MPG + CF + GMP	31.6	0.889302
	MPG011	MPG + CF + GMP	56.2	8.5			MPG011	MPG + CF + GMP	56.2	0.929419
	MPG011	MPG + CF + GMP	100	8.5			MPG011	MPG + CF + GMP	100	0.929419
	MPG011	MPG + CF + GMP	177.8	7.75			MPG011	MPG + CF + GMP	177.8	0.889302
	MPG011	MPG + CF + GMP	316.2	14.75			MPG011	MPG + CF + GMP	316.2	1.16879
	MPG012	MPG NEAT	3.16	6.5			MPG012	MPG NEAT	3.16	0.812913
	MPG012	MPG NEAT	5.62	8.25			MPG012	MPG NEAT	5.62	0.916454
	MPG012	MPG NEAT	10	9			MPG012	MPG NEAT	10	0.954243
	MPG012	MPG NEAT	17.8	7.25			MPG012	MPG NEAT	17.8	0.860338
	MPG012	MPG NEAT	31.6	8.25			MPG012	MPG NEAT	31.6	0.916454
	MPG012	MPG NEAT	56.2	10.25			MPG012	MPG NEAT	56.2	1.01072
	MPG012	MPG NEAT	100	9			MPG012	MPG NEAT	100	0.954243
	MPG012	MPG NEAT	177.8	10.5			MPG012	MPG NEAT	177.8	1.02119
	MPG012	MPG NEAT	316.2	15.5			MPG012	MPG NEAT	316.2	1.19033
	MPG012	MPG+IMP	3.16	7.75			MPG012	MPG+IMP	3.16	0.889302
	MPG012	MPG+IMP	5.62	3			MPG012	MPG+IMP	5.62	0.477121
	MPG012	MPG+IMP	10	3			MPG012	MPG+IMP	10	0.477121
	MPG012	MPG+IMP	17.8	6.5			MPG012	MPG+IMP	17.8	0.812913
	MPG012	MPG+IMP	31.6	5			MPG012	MPG+IMP	31.6	0.69897
	MPG012	MPG+IMP	56.2	9.5			MPG012	MPG+IMP	56.2	0.977724
	MPG012	MPG+IMP	100	12.25			MPG012	MPG+IMP	100	1.08814
	MPG012	MPG+IMP	177.8	20			MPG012	MPG+IMP	177.8	1.30103
	MPG012	MPG+IMP	316.2	27.75			MPG012	MPG+IMP	316.2	1.44326
	MPG012	MPG + CF + IMP	3.16	8.75			MPG012	MPG + CF + IMP	3.16	0.942008
	MPG012	MPG + CF + IMP	5.62	7.5			MPG012	MPG + CF + IMP	5.62	0.875061
	MPG012	MPG + CF + IMP	10	11.5			MPG012	MPG + CF + IMP	10	1.0607
	MPG012	MPG + CF + IMP	17.8	9.5			MPG012	MPG + CF + IMP	17.8	0.977724
	MPG012	MPG + CF + IMP	31.6	9.5			MPG012	MPG + CF + IMP	31.6	0.977724
	MPG012	MPG + CF + IMP	56.2	13			MPG012	MPG + CF + IMP	56.2	1.11394
	MPG012	MPG + CF + IMP	100	8.25			MPG012	MPG + CF + IMP	100	0.916454
	MPG012	MPG + CF + IMP	177.8	16.25			MPG012	MPG + CF + IMP	177.8	1.21085
	MPG012	MPG + CF + IMP	316.2	23			MPG012	MPG + CF + IMP	316.2	1.36173
	MPG012	MPG+GMP	3.16	11			MPG012	MPG+GMP	3.16	1.04139
	MPG012	MPG+GMP	5.62	11			MPG012	MPG+GMP	5.62	1.04139
	MPG012	MPG+GMP	10	13			MPG012	MPG+GMP	10	1.11394
	MPG012	MPG+GMP	17.8	2.5			MPG012	MPG+GMP	17.8	0.39794
	MPG012	MPG+GMP	31.6	13.75			MPG012	MPG+GMP	31.6	1.1383
	MPG012	MPG+GMP	56.2	12.75			MPG012	MPG+GMP	56.2	1.10551
	MPG012	MPG+GMP	100	9.5			MPG012	MPG+GMP	100	0.977724
	MPG012	MPG+GMP	177.8	15			MPG012	MPG+GMP	177.8	1.17609
	MPG012	MPG+GMP	316.2	18.75			MPG012	MPG+GMP	316.2	1.273
	MPG012	MPG + CF + GMP	3.16	8.5			MPG012	MPG + CF + GMP	3.16	0.929419
	MPG012	MPG + CF + GMP	5.62	8			MPG012	MPG + CF + GMP	5.62	0.90309
	MPG012	MPG + CF + GMP	10	9.5			MPG012	MPG + CF + GMP	10	0.977724
	MPG012	MPG + CF + GMP	17.8	7.25			MPG012	MPG + CF + GMP	17.8	0.860338
	MPG012	MPG + CF + GMP	31.6	9.75			MPG012	MPG + CF + GMP	31.6	0.989005
	MPG012	MPG + CF + GMP	56.2	11.5			MPG012	MPG + CF + GMP	56.2	1.0607
	MPG012	MPG + CF + GMP	100	11.5			MPG012	MPG + CF + GMP	100	1.0607
	MPG012	MPG + CF + GMP	177.8	10			MPG012	MPG + CF + GMP	177.8	1
	MPG012	MPG + CF + GMP	316.2	15.75			MPG012	MPG + CF + GMP	316.2	1.19728
